# Supplementary material for: Nrf2 pathway activation promotes the expression of genes related to glutathione metabolism in alcohol-exposed astrocytes
Source: PeerJ. 2024 May 31;12:e17541. doi: 10.7717/peerj.17541 (PMC11146317; doi:10.7717/peerj.17541)
Supplement: Supplemental Information 1 [file peerj-12-17541-s001.xls]

#Study_num	Term	Database	ID	Ratio_in_study	Ratio_in_pop	P-Value	Corrected P-Value	Genes	Hyperlink	typeII	typeI	Genes_name
1	AGE-RAGE signaling pathway in diabetic complications	KEGG PATHWAY	rno04933	1/3	101/8746	0.0342497415163	0.0342497415163	ENSRNOG00000007159	http://www.genome.jp/kegg-bin/show_pathway?map=rno04933&multi_query=rno:25584+yellow%0drno:103689932+yellow%0drno:81810+yellow%0drno:24887+yellow%0drno:24516+yellow%0drno:83571+yellow%0drno:29322+yellow%0drno:25031+yellow%0drno:24617+yellow%0drno:25233+yellow%0drno:24323+yellow%0drno:25464+yellow%0drno:94201+yellow%0drno:50689+yellow%0drno:83580+yellow%0drno:103694380+yellow%0drno:363458+yellow%0…	Endocrine and metabolic disease	Human Diseases	Ccl2
1	Glutathione metabolism	KEGG PATHWAY	rno00480	1/3	66/8746	0.0224710601977	0.0449421203955	ENSRNOG00000000201	http://www.genome.jp/kegg-bin/show_pathway?map=rno00480&multi_query=rno:293656+yellow%0drno:294744+yellow%0drno:299976+yellow%0drno:361596+yellow%0drno:500237+yellow%0drno:29487+yellow%0drno:685579+yellow%0drno:102549803+yellow%0drno:29326+yellow%0drno:171341+yellow%0drno:295037+yellow%0drno:363469+yellow%0drno:24479+yellow%0drno:686922+yellow%0drno:309465+yellow%0drno:113919+yellow%0drno:29328+y…	Metabolism of other amino acids	Metabolism	Gsta5
