# Supplementary material for: Nrf2 pathway activation promotes the expression of genes related to glutathione metabolism in alcohol-exposed astrocytes
Source: PeerJ. 2024 May 31;12:e17541. doi: 10.7717/peerj.17541 (PMC11146317; doi:10.7717/peerj.17541)
Supplement: Supplemental Information 2 [file peerj-12-17541-s002.xls]

#Study_num	Term	Database	ID	Ratio_in_study	Ratio_in_pop	P-Value	Corrected P-Value	Genes	Hyperlink	typeII	typeI	Genes_name
3	Arachidonic acid metabolism	KEGG PATHWAY	rno00590	3/43	77/8746	0.00628862431731	0.113195237712	ENSRNOG00000002525|ENSRNOG00000047697|ENSRNOG00000007415	http://www.genome.jp/kegg-bin/show_pathway?map=rno00590&multi_query=rno:24693+yellow%0drno:360426+yellow%0drno:294744+yellow%0drno:303252+yellow%0drno:25290+yellow%0drno:24886+yellow%0drno:292728+yellow%0drno:688320+yellow%0drno:688321+yellow%0drno:266689+yellow%0drno:29326+yellow%0drno:114097+yellow%0drno:171521+yellow%0drno:691810+yellow%0drno:298579+yellow%0drno:59103+yellow%0drno:83790+yellow…	Lipid metabolism	Metabolism	Ptgs2|Ggt1|Ptgs1
1	Taurine and hypotaurine metabolism	KEGG PATHWAY	rno00430	1/43	9/8746	0.0434079736068	0.260447841641	ENSRNOG00000047697	http://www.genome.jp/kegg-bin/show_pathway?map=rno00430&multi_query=rno:81718+yellow%0drno:24379+yellow%0drno:309732+yellow%0drno:156275+yellow%0drno:60356+yellow%0drno:29725+yellow%0drno:116568+yellow%0drno:24380+yellow%0drno:408206+yellow%0d	Metabolism of other amino acids	Metabolism	Ggt1
1	Pyruvate metabolism	KEGG PATHWAY	rno00620	1/43	39/8746	0.175219140198	0.262828710297	ENSRNOG00000017311	http://www.genome.jp/kegg-bin/show_pathway?map=rno00620&multi_query=rno:24551+yellow%0drno:307858+yellow%0drno:24439+yellow%0drno:291450+yellow%0drno:308100+yellow%0drno:294320+yellow%0drno:289950+yellow%0drno:65183+yellow%0drno:311569+yellow%0drno:24368+yellow%0drno:116719+yellow%0drno:117098+yellow%0drno:24552+yellow%0drno:25014+yellow%0drno:29554+yellow%0drno:81829+yellow%0drno:25104+yellow%0d…	Carbohydrate metabolism	Metabolism	Me3
1	Biosynthesis of unsaturated fatty acids	KEGG PATHWAY	rno01040	1/43	32/8746	0.146148486796	0.263067276234	ENSRNOG00000013279	http://www.genome.jp/kegg-bin/show_pathway?map=rno01040&multi_query=rno:503049+yellow%0drno:192272+yellow%0drno:362540+yellow%0drno:191576+yellow%0drno:171402+yellow%0drno:171400+yellow%0drno:83792+yellow%0drno:680115+yellow%0drno:498728+yellow%0drno:25541+yellow%0drno:102549542+yellow%0drno:83512+yellow%0drno:29725+yellow%0drno:84575+yellow%0drno:50681+yellow%0drno:679532+yellow%0drno:681337+yel…	Lipid metabolism	Metabolism	LOC681458
1	Tyrosine metabolism	KEGG PATHWAY	rno00350	1/43	38/8746	0.17112617113	0.280024643667	ENSRNOG00000002331	http://www.genome.jp/kegg-bin/show_pathway?map=rno00350&multi_query=rno:266603+yellow%0drno:360719+yellow%0drno:25721+yellow%0drno:171178+yellow%0drno:302980+yellow%0drno:681913+yellow%0drno:290484+yellow%0drno:24267+yellow%0drno:81683+yellow%0drno:298182+yellow%0drno:29531+yellow%0drno:29473+yellow%0drno:310903+yellow%0drno:308800+yellow%0drno:54314+yellow%0drno:24813+yellow%0drno:100360621+yell…	Amino acid metabolism	Metabolism	Aldh3a1
1	beta-Alanine metabolism	KEGG PATHWAY	rno00410	1/43	31/8746	0.141914675098	0.283829350196	ENSRNOG00000002331	http://www.genome.jp/kegg-bin/show_pathway?map=rno00410&multi_query=rno:266603+yellow%0drno:291450+yellow%0drno:309150+yellow%0drno:65183+yellow%0drno:170670+yellow%0drno:291394+yellow%0drno:81708+yellow%0drno:29473+yellow%0drno:29539+yellow%0drno:24380+yellow%0drno:50681+yellow%0drno:85239+yellow%0drno:171142+yellow%0drno:307212+yellow%0drno:301384+yellow%0drno:308652+yellow%0drno:309147+tomato%…	Metabolism of other amino acids	Metabolism	Aldh3a1
1	Amino sugar and nucleotide sugar metabolism	KEGG PATHWAY	rno00520	1/43	47/8746	0.207259891456	0.286975234324	ENSRNOG00000003094	http://www.genome.jp/kegg-bin/show_pathway?map=rno00520&multi_query=rno:297393+yellow%0drno:498272+yellow%0drno:361245+yellow%0drno:363145+yellow%0drno:289827+yellow%0drno:83472+yellow%0drno:296560+yellow%0drno:171015+yellow%0drno:501167+yellow%0drno:25058+yellow%0drno:25059+yellow%0drno:498486+yellow%0drno:292804+yellow%0drno:25035+yellow%0drno:365345+yellow%0drno:298003+yellow%0drno:297417+yell…	Carbohydrate metabolism	Metabolism	Cmahp
1	Glycosylphosphatidylinositol (GPI)-anchor biosynthesis	KEGG PATHWAY	rno00563	1/43	28/8746	0.129089835584	0.290452130063	ENSRNOG00000027857	http://www.genome.jp/kegg-bin/show_pathway?map=rno00563&multi_query=rno:362756+yellow%0drno:303277+yellow%0drno:315807+yellow%0drno:313341+yellow%0drno:288238+yellow%0drno:363464+yellow%0drno:309051+yellow%0drno:296360+yellow%0drno:288041+yellow%0drno:353304+yellow%0drno:364032+yellow%0drno:378774+yellow%0drno:300046+yellow%0drno:295543+yellow%0drno:79112+yellow%0drno:681086+yellow%0drno:10369491…	Glycan biosynthesis and metabolism	Metabolism	Pigw
1	Histidine metabolism	KEGG PATHWAY	rno00340	1/43	25/8746	0.116077840183	0.298485874756	ENSRNOG00000002331	http://www.genome.jp/kegg-bin/show_pathway?map=rno00340&multi_query=rno:266603+yellow%0drno:79251+yellow%0drno:291450+yellow%0drno:309150+yellow%0drno:293871+yellow%0drno:65183+yellow%0drno:29301+yellow%0drno:291394+yellow%0drno:65029+yellow%0drno:25375+yellow%0drno:29539+yellow%0drno:89833+yellow%0drno:307212+yellow%0drno:25750+yellow%0drno:685999+yellow%0drno:309147+tomato%0drno:29253+yellow%0d…	Amino acid metabolism	Metabolism	Aldh3a1
1	Mannose type O-glycan biosynthesis	KEGG PATHWAY	rno00515	1/43	23/8746	0.107297886435	0.321893659305	ENSRNOG00000020110	http://www.genome.jp/kegg-bin/show_pathway?map=rno00515&multi_query=rno:291212+yellow%0drno:362567+yellow%0drno:303693+yellow%0drno:316091+yellow%0drno:306549+yellow%0drno:361368+yellow%0drno:311202+yellow%0drno:688673+yellow%0drno:64544+yellow%0drno:299841+yellow%0drno:494342+yellow%0drno:84430+yellow%0drno:60670+yellow%0drno:117108+yellow%0drno:108348085+yellow%0drno:313536+yellow%0drno:308390+…	Glycan biosynthesis and metabolism	Metabolism	B4gat1
1	Phenylalanine metabolism	KEGG PATHWAY	rno00360	1/43	22/8746	0.102876023645	0.370353685122	ENSRNOG00000002331	http://www.genome.jp/kegg-bin/show_pathway?map=rno00360&multi_query=rno:266603+yellow%0drno:103694877+yellow%0drno:25721+yellow%0drno:25750+yellow%0drno:29473+yellow%0drno:309227+yellow%0drno:171179+yellow%0drno:24311+yellow%0drno:81683+yellow%0drno:24401+yellow%0drno:29531+yellow%0drno:293779+yellow%0drno:24813+yellow%0drno:100360621+yellow%0drno:688778+tomato%0drno:29253+yellow%0drno:298483+yel…	Amino acid metabolism	Metabolism	Aldh3a1
2	Glutathione metabolism	KEGG PATHWAY	rno00480	2/43	66/8746	0.0415352982845	0.37381768456	ENSRNOG00000047697|ENSRNOG00000000201	http://www.genome.jp/kegg-bin/show_pathway?map=rno00480&multi_query=rno:293656+yellow%0drno:294744+yellow%0drno:299976+yellow%0drno:361596+yellow%0drno:500237+yellow%0drno:29487+yellow%0drno:685579+yellow%0drno:102549803+yellow%0drno:29326+yellow%0drno:171341+yellow%0drno:295037+yellow%0drno:363469+yellow%0drno:24479+yellow%0drno:686922+yellow%0drno:309465+yellow%0drno:113919+yellow%0drno:29328+y…	Metabolism of other amino acids	Metabolism	Ggt1|Gsta5
2	AGE-RAGE signaling pathway in diabetic complications	KEGG PATHWAY	rno04933	2/43	101/8746	0.0878890703214	0.395500816446	ENSRNOG00000001414|ENSRNOG00000007159	http://www.genome.jp/kegg-bin/show_pathway?map=rno04933&multi_query=rno:25584+yellow%0drno:103689932+yellow%0drno:81810+yellow%0drno:24887+yellow%0drno:24516+yellow%0drno:83571+yellow%0drno:29322+yellow%0drno:25031+yellow%0drno:24617+yellow%0drno:25233+yellow%0drno:24323+yellow%0drno:25464+yellow%0drno:94201+yellow%0drno:50689+yellow%0drno:83580+yellow%0drno:103694380+yellow%0drno:363458+yellow%0…	Endocrine and metabolic disease	Human Diseases	Serpine1|Ccl2
1	Glycolysis / Gluconeogenesis	KEGG PATHWAY	rno00010	1/43	76/8746	0.313533244205	0.403114171121	ENSRNOG00000002331	http://www.genome.jp/kegg-bin/show_pathway?map=rno00010&multi_query=rno:315722+yellow%0drno:266603+yellow%0drno:60416+yellow%0drno:100911625+yellow%0drno:316265+yellow%0drno:25059+yellow%0drno:291450+yellow%0drno:299052+yellow%0drno:24362+yellow%0drno:25741+yellow%0drno:289950+yellow%0drno:65183+yellow%0drno:311569+yellow%0drno:292804+yellow%0drno:25058+yellow%0drno:117098+yellow%0drno:24189+yell…	Carbohydrate metabolism	Metabolism	Aldh3a1
1	Purine metabolism	KEGG PATHWAY	rno00230	1/43	135/8746	0.488563506066	0.586276207279	ENSRNOG00000018282	http://www.genome.jp/kegg-bin/show_pathway?map=rno00230&multi_query=rno:171115+yellow%0drno:102238592+yellow%0drno:24184+yellow%0drno:288259+yellow%0drno:301005+yellow%0drno:307401+yellow%0drno:305509+yellow%0drno:116564+yellow%0drno:302950+yellow%0drno:83585+yellow%0drno:312373+yellow%0drno:313574+yellow%0drno:24689+yellow%0drno:309962+yellow%0drno:297998+yellow%0drno:25206+yellow%0drno:10036058…	Nucleotide metabolism	Metabolism	Gda
1	Ribosome	KEGG PATHWAY	rno03010	1/43	179/8746	0.589900090949	0.624600096299	ENSRNOG00000015335	http://www.genome.jp/kegg-bin/show_pathway?map=rno03010&multi_query=rno:317646+tomato%0drno:363187+yellow%0drno:287122+yellow%0drno:301240+yellow%0drno:100365810+yellow%0drno:298517+yellow%0drno:100911372+yellow%0drno:100360117+yellow%0drno:301249+yellow%0drno:297372+yellow%0drno:100363539+yellow%0drno:289469+yellow%0drno:691531+yellow%0drno:689284+yellow%0drno:29288+yellow%0drno:29287+green%0drn…	Translation	Genetic Information Processing	Rpl13
1	Phagosome	KEGG PATHWAY	rno04145	1/43	168/8746	0.566577558302	0.63739975309	ENSRNOG00000010529	http://www.genome.jp/kegg-bin/show_pathway?map=rno04145&multi_query=rno:252902+yellow%0drno:498276+green%0drno:365183+yellow%0drno:293650+yellow%0drno:24511+yellow%0drno:499400+yellow%0drno:500363+yellow%0drno:296554+yellow%0drno:305353+yellow%0drno:294270+yellow%0drno:316531+yellow%0drno:100188935+yellow%0drno:360953+yellow%0drno:689134+yellow%0drno:100909441+yellow%0drno:414786+yellow%0drno:414…	Transport and catabolism	Cellular Processes	Thbs2
1	Endocytosis	KEGG PATHWAY	rno04144	1/43	260/8746	0.727701985381	0.727701985381	ENSRNOG00000046439	http://www.genome.jp/kegg-bin/show_pathway?map=rno04144&multi_query=rno:65046+yellow%0drno:192255+yellow%0drno:362118+yellow%0drno:499400+yellow%0drno:81810+yellow%0drno:293154+yellow%0drno:292925+yellow%0drno:365024+yellow%0drno:29324+yellow%0drno:288779+yellow%0drno:117273+yellow%0drno:100188935+yellow%0drno:25746+yellow%0drno:25238+yellow%0drno:116743+yellow%0drno:314906+yellow%0drno:308003+ye…	Transport and catabolism	Cellular Processes	Vps37c
